# Supplementary material for: CP12 fine-tunes the Calvin-Benson cycle and carbohydrate metabolism in cyanobacteria
Source: Front Plant Sci. 2022 Oct 11;13:1028794. doi: 10.3389/fpls.2022.1028794 (PMC9623430; doi:10.3389/fpls.2022.1028794)
Supplement: Supplementary file 2 [file Table_1.xlsx]

## Sheet: Dark
Key,Value
BitsPerPixel,16
DimensionOrder,XYCZT
IsInterleaved,false
IsRGB,false
LittleEndian,true
PixelType,uint16
Series 0 Name,GAP_cp12_1_light #1
SizeC,2
SizeT,30
SizeX,512
SizeY,512
SizeZ,1
Appliance|Data|ShuttleAndFindData|Calibration|Marker|FocusPosition #1,0
Appliance|Data|ShuttleAndFindData|Calibration|Marker|FocusPosition #2,0
Appliance|Data|ShuttleAndFindData|Calibration|Marker|FocusPosition #3,0
Appliance|Data|ShuttleAndFindData|Calibration|Marker|Id #1,Marker:1
Appliance|Data|ShuttleAndFindData|Calibration|Marker|Id #2,Marker:2
Appliance|Data|ShuttleAndFindData|Calibration|Marker|Id #3,Marker:3
Appliance|Data|ShuttleAndFindData|Calibration|Marker|StageXPosition #1,0
Appliance|Data|ShuttleAndFindData|Calibration|Marker|StageXPosition #2,0
Appliance|Data|ShuttleAndFindData|Calibration|Marker|StageXPosition #3,0
Appliance|Data|ShuttleAndFindData|Calibration|Marker|StageYPosition #1,0
Appliance|Data|ShuttleAndFindData|Calibration|Marker|StageYPosition #2,0
Appliance|Data|ShuttleAndFindData|Calibration|Marker|StageYPosition #3,0
Appliance|Data|ShuttleAndFindData|Calibration|MicroscopeType,LM
Appliance|Data|ShuttleAndFindData|Calibration|StageOrientation|X,-1
Appliance|Data|ShuttleAndFindData|Calibration|StageOrientation|Y,1
Appliance|Id,ShuttleAndFind:1
DisplaySetting|Channel|ChannelUnit|ChannelType,Unspecified
DisplaySetting|Channel|ChannelUnit|FactorI,1
DisplaySetting|Channel|ChannelUnit|OffsetI,0
DisplaySetting|Channel|ChannelUnit|UnitI,Unknown
DisplaySetting|Channel|Color,#FF0000
DisplaySetting|Channel|ColorMode,Color
DisplaySetting|Channel|DyeName,Chlorophyll A
DisplaySetting|Channel|Gamma,1
DisplaySetting|Channel|High,1
DisplaySetting|Channel|Id,74434211113356849345510711271210100260
DisplaySetting|Channel|IsSelected,true
DisplaySetting|Channel|Low,-0
DisplaySetting|Channel|Name,ChS2
Experiment|AcquisitionBlock|AcquisitionModeSetup|AcquisitionMode,Frame
Experiment|AcquisitionBlock|AcquisitionModeSetup|ApertureDiameter,4.4099999999999993
Experiment|AcquisitionBlock|AcquisitionModeSetup|BiDirectional,true
Experiment|AcquisitionBlock|AcquisitionModeSetup|BiDirectionalZ,false
Experiment|AcquisitionBlock|AcquisitionModeSetup|BitsPerSample,16
Experiment|AcquisitionBlock|AcquisitionModeSetup|CameraBinning,1
Experiment|AcquisitionBlock|AcquisitionModeSetup|CameraFrameHeight,1030
Experiment|AcquisitionBlock|AcquisitionModeSetup|CameraFrameOffsetX,0
Experiment|AcquisitionBlock|AcquisitionModeSetup|CameraFrameOffsetY,0
Experiment|AcquisitionBlock|AcquisitionModeSetup|CameraFrameWidth,1300
Experiment|AcquisitionBlock|AcquisitionModeSetup|CameraSuperSampling,0
Experiment|AcquisitionBlock|AcquisitionModeSetup|DimensionT,30
Experiment|AcquisitionBlock|AcquisitionModeSetup|DimensionX,512
Experiment|AcquisitionBlock|AcquisitionModeSetup|DimensionY,512
Experiment|AcquisitionBlock|AcquisitionModeSetup|DimensionZ,17
Experiment|AcquisitionBlock|AcquisitionModeSetup|FilterMethod,Average
Experiment|AcquisitionBlock|AcquisitionModeSetup|FilterMode,Line
Experiment|AcquisitionBlock|AcquisitionModeSetup|FilterSamplingNumber,2
Experiment|AcquisitionBlock|AcquisitionModeSetup|FitFramesizeToRoi,false
Experiment|AcquisitionBlock|AcquisitionModeSetup|FocalDistanceLsmTubeLense,150
Experiment|AcquisitionBlock|AcquisitionModeSetup|FocalDistanceScanLense,52.5
Experiment|AcquisitionBlock|AcquisitionModeSetup|FocalDistanceStandardTubeLense,164.5
Experiment|AcquisitionBlock|AcquisitionModeSetup|FocusStabilizer,false
Experiment|AcquisitionBlock|AcquisitionModeSetup|HdrEnabled,false
Experiment|AcquisitionBlock|AcquisitionModeSetup|HdrImagingMode,0
Experiment|AcquisitionBlock|AcquisitionModeSetup|HdrIntensity,1
Experiment|AcquisitionBlock|AcquisitionModeSetup|HdrNumFrames,1
Experiment|AcquisitionBlock|AcquisitionModeSetup|InterpolationY,1
Experiment|AcquisitionBlock|AcquisitionModeSetup|Objective,Plan-Apochromat 63x/1.4 Oil DIC M27
Experiment|AcquisitionBlock|AcquisitionModeSetup|OffsetX,-1.9636700000000001e-005
Experiment|AcquisitionBlock|AcquisitionModeSetup|OffsetY,-1.8155719999999998e-005
Experiment|AcquisitionBlock|AcquisitionModeSetup|OffsetZ,0.0031969539999999997
Experiment|AcquisitionBlock|AcquisitionModeSetup|PixelPeriod,7.6799999999999999e-007
Experiment|AcquisitionBlock|AcquisitionModeSetup|PreScan,false
Experiment|AcquisitionBlock|AcquisitionModeSetup|ReferenceZ,0.0020175240000000001
Experiment|AcquisitionBlock|AcquisitionModeSetup|RequestedScanSpeed,1
Experiment|AcquisitionBlock|AcquisitionModeSetup|Rotation,0
Experiment|AcquisitionBlock|AcquisitionModeSetup|RtBinning,1
Experiment|AcquisitionBlock|AcquisitionModeSetup|RtFrameHeight,512
Experiment|AcquisitionBlock|AcquisitionModeSetup|RtFrameWidth,512
Experiment|AcquisitionBlock|AcquisitionModeSetup|RtLinePeriod,3.0000000000000001e-005
Experiment|AcquisitionBlock|AcquisitionModeSetup|RtOffsetX,0
Experiment|AcquisitionBlock|AcquisitionModeSetup|RtOffsetY,0
Experiment|AcquisitionBlock|AcquisitionModeSetup|RtRegionHeight,512
Experiment|AcquisitionBlock|AcquisitionModeSetup|RtRegionWidth,512
Experiment|AcquisitionBlock|AcquisitionModeSetup|RtSuperSampling,1
Experiment|AcquisitionBlock|AcquisitionModeSetup|RtZoom,1
Experiment|AcquisitionBlock|AcquisitionModeSetup|SamplingEnd,1
Experiment|AcquisitionBlock|AcquisitionModeSetup|SamplingStart,1
Experiment|AcquisitionBlock|AcquisitionModeSetup|ScalingX,5.2715290219926294e-008
Experiment|AcquisitionBlock|AcquisitionModeSetup|ScalingY,5.2715290219926294e-008
Experiment|AcquisitionBlock|AcquisitionModeSetup|ScalingZ,1.4999999999999999e-007
Experiment|AcquisitionBlock|AcquisitionModeSetup|ScannerOnlineCorrection,true
Experiment|AcquisitionBlock|AcquisitionModeSetup|SimRotations,3
Experiment|AcquisitionBlock|AcquisitionModeSetup|TimeSeries,true
Experiment|AcquisitionBlock|AcquisitionModeSetup|TrackMultiplexType,Line
Experiment|AcquisitionBlock|AcquisitionModeSetup|UseRois,false
Experiment|AcquisitionBlock|AcquisitionModeSetup|WaitState,false
Experiment|AcquisitionBlock|AcquisitionModeSetup|ZoomX,5
Experiment|AcquisitionBlock|AcquisitionModeSetup|ZoomY,5
Experiment|AcquisitionBlock|Laser|LaserName,ArgonRemote
Experiment|AcquisitionBlock|Laser|LaserPower,0.022000000000000002
Experiment|AcquisitionBlock|MultiTrackSetup|TrackSetup|Attenuator|ExcitationIntensity,0
Experiment|AcquisitionBlock|MultiTrackSetup|TrackSetup|Attenuator|Laser,ArgonRemote
Experiment|AcquisitionBlock|MultiTrackSetup|TrackSetup|Attenuator|LaserSuppression,false
Experiment|AcquisitionBlock|MultiTrackSetup|TrackSetup|Attenuator|Polarization_Stokes0,1
Experiment|AcquisitionBlock|MultiTrackSetup|TrackSetup|Attenuator|Polarization_Stokes1,-1
Experiment|AcquisitionBlock|MultiTrackSetup|TrackSetup|Attenuator|Polarization_Stokes2,0
Experiment|AcquisitionBlock|MultiTrackSetup|TrackSetup|Attenuator|Polarization_Stokes3,0
Experiment|AcquisitionBlock|MultiTrackSetup|TrackSetup|Attenuator|Transmission #1,0.0050000000000000001
Experiment|AcquisitionBlock|MultiTrackSetup|TrackSetup|Attenuator|Transmission #2,0.002
Experiment|AcquisitionBlock|MultiTrackSetup|TrackSetup|Attenuator|Transmission #3,0.002
Experiment|AcquisitionBlock|MultiTrackSetup|TrackSetup|Attenuator|Wavelength,5.1400000000000008e-007
Experiment|AcquisitionBlock|MultiTrackSetup|TrackSetup|BeamSplitter|BeamSplitterServoPosition #1,0
Experiment|AcquisitionBlock|MultiTrackSetup|TrackSetup|BeamSplitter|BeamSplitterServoPosition #2,0
Experiment|AcquisitionBlock|MultiTrackSetup|TrackSetup|BeamSplitter|BeamSplitterServoPosition #3,0
Experiment|AcquisitionBlock|MultiTrackSetup|TrackSetup|BeamSplitter|BeamSplitterServoPosition #4,0
Experiment|AcquisitionBlock|MultiTrackSetup|TrackSetup|BeamSplitter|Filter #1,MBS 458/514
Experiment|AcquisitionBlock|MultiTrackSetup|TrackSetup|BeamSplitter|Filter #2,MBS -405
Experiment|AcquisitionBlock|MultiTrackSetup|TrackSetup|BeamSplitter|Filter #3,Mirror
Experiment|AcquisitionBlock|MultiTrackSetup|TrackSetup|BeamSplitter|Filter #4,NoneLSM
Experiment|AcquisitionBlock|MultiTrackSetup|TrackSetup|BeamSplitter|Identifier #1,MainBeamSplitterDescanned1
Experiment|AcquisitionBlock|MultiTrackSetup|TrackSetup|BeamSplitter|Identifier #2,MainBeamSplitterDescanned2
Experiment|AcquisitionBlock|MultiTrackSetup|TrackSetup|BeamSplitter|Identifier #3,DichroicBeamSplitterDescanned1
Experiment|AcquisitionBlock|MultiTrackSetup|TrackSetup|BeamSplitter|Identifier #4,MainBeamSplitterNonDescanned
Experiment|AcquisitionBlock|MultiTrackSetup|TrackSetup|BleachSetup|BleachParameterSet|Cycles,1
Experiment|AcquisitionBlock|MultiTrackSetup|TrackSetup|BleachSetup|BleachParameterSet|DifferentSpotPosition,false
Experiment|AcquisitionBlock|MultiTrackSetup|TrackSetup|BleachSetup|BleachParameterSet|Duration,0
Experiment|AcquisitionBlock|MultiTrackSetup|TrackSetup|BleachSetup|BleachParameterSet|EndEvent,Number
Experiment|AcquisitionBlock|MultiTrackSetup|TrackSetup|BleachSetup|BleachParameterSet|IntensityDrop,0.5
Experiment|AcquisitionBlock|MultiTrackSetup|TrackSetup|BleachSetup|BleachParameterSet|PixelPeriod,-1
Experiment|AcquisitionBlock|MultiTrackSetup|TrackSetup|BleachSetup|BleachParameterSet|PositionZ,0
Experiment|AcquisitionBlock|MultiTrackSetup|TrackSetup|BleachSetup|BleachParameterSet|Repeat,0
Experiment|AcquisitionBlock|MultiTrackSetup|TrackSetup|BleachSetup|BleachParameterSet|SimultanGrabAndBleach,false
Experiment|AcquisitionBlock|MultiTrackSetup|TrackSetup|BleachSetup|BleachParameterSet|SpotPositionX,0
Experiment|AcquisitionBlock|MultiTrackSetup|TrackSetup|BleachSetup|BleachParameterSet|SpotPositionY,0
Experiment|AcquisitionBlock|MultiTrackSetup|TrackSetup|BleachSetup|BleachParameterSet|StartEvent,None
Experiment|AcquisitionBlock|MultiTrackSetup|TrackSetup|BleachSetup|BleachParameterSet|StartNumber,1
Experiment|AcquisitionBlock|MultiTrackSetup|TrackSetup|BleachSetup|BleachParameterSet|StartTime,0
Experiment|AcquisitionBlock|MultiTrackSetup|TrackSetup|BleachSetup|BleachParameterSet|StopAtIntensityDrop,false
Experiment|AcquisitionBlock|MultiTrackSetup|TrackSetup|BleachSetup|BleachParameterSet|TriggerIn,0
Experiment|AcquisitionBlock|MultiTrackSetup|TrackSetup|BleachSetup|BleachParameterSet|TriggerOut,0
Experiment|AcquisitionBlock|MultiTrackSetup|TrackSetup|CameraIntegrationTime,7.6799999999999999e-007
Experiment|AcquisitionBlock|MultiTrackSetup|TrackSetup|CenterWavelength,5.5246154000000004e-007
Experiment|AcquisitionBlock|MultiTrackSetup|TrackSetup|Collimator|Name,LSMCOLLI_V
Experiment|AcquisitionBlock|MultiTrackSetup|TrackSetup|Collimator|Position,686
Experiment|AcquisitionBlock|MultiTrackSetup|TrackSetup|CondensorAperture,-1
Experiment|AcquisitionBlock|MultiTrackSetup|TrackSetup|CondensorFrontlensPosition,-1
Experiment|AcquisitionBlock|MultiTrackSetup|TrackSetup|Detector|AiryScanMagnification #1,1
Experiment|AcquisitionBlock|MultiTrackSetup|TrackSetup|Detector|AiryScanMagnification #2,1
Experiment|AcquisitionBlock|MultiTrackSetup|TrackSetup|Detector|AiryScanMode #1,Off
Experiment|AcquisitionBlock|MultiTrackSetup|TrackSetup|Detector|AiryScanMode #2,Off
Experiment|AcquisitionBlock|MultiTrackSetup|TrackSetup|Detector|AiryScanTransformationXX #1,3.2847433855453846e-310
Experiment|AcquisitionBlock|MultiTrackSetup|TrackSetup|Detector|AiryScanTransformationXX #2,3.2847433855453846e-310
Experiment|AcquisitionBlock|MultiTrackSetup|TrackSetup|Detector|AiryScanTransformationXY #1,3.2849555850597091e-310
Experiment|AcquisitionBlock|MultiTrackSetup|TrackSetup|Detector|AiryScanTransformationXY #2,3.2849555850597091e-310
Experiment|AcquisitionBlock|MultiTrackSetup|TrackSetup|Detector|AiryScanTransformationYX #1,3.1983564482215082e-315
Experiment|AcquisitionBlock|MultiTrackSetup|TrackSetup|Detector|AiryScanTransformationYX #2,3.1983564482215082e-315
Experiment|AcquisitionBlock|MultiTrackSetup|TrackSetup|Detector|AiryScanTransformationYY #1,3.1983582268578332e-315
Experiment|AcquisitionBlock|MultiTrackSetup|TrackSetup|Detector|AiryScanTransformationYY #2,3.1983582268578332e-315
Experiment|AcquisitionBlock|MultiTrackSetup|TrackSetup|Detector|AiryScanVirtualPinholeSize #1,1
Experiment|AcquisitionBlock|MultiTrackSetup|TrackSetup|Detector|AiryScanVirtualPinholeSize #2,1
Experiment|AcquisitionBlock|MultiTrackSetup|TrackSetup|Detector|AmplifierGain #1,1
Experiment|AcquisitionBlock|MultiTrackSetup|TrackSetup|Detector|AmplifierGain #2,1
Experiment|AcquisitionBlock|MultiTrackSetup|TrackSetup|Detector|AmplifierOffset #1,50.000009625600001
Experiment|AcquisitionBlock|MultiTrackSetup|TrackSetup|Detector|AmplifierOffset #2,50.000009625600001
Experiment|AcquisitionBlock|MultiTrackSetup|TrackSetup|Detector|Color #1,#FFFF00
Experiment|AcquisitionBlock|MultiTrackSetup|TrackSetup|Detector|Color #2,#FF0000
Experiment|AcquisitionBlock|MultiTrackSetup|TrackSetup|Detector|DetectorAmplifierSetting|AmplifierGain #1,1
Experiment|AcquisitionBlock|MultiTrackSetup|TrackSetup|Detector|DetectorAmplifierSetting|AmplifierGain #2,1
Experiment|AcquisitionBlock|MultiTrackSetup|TrackSetup|Detector|DetectorAmplifierSetting|AmplifierGain #3,1
Experiment|AcquisitionBlock|MultiTrackSetup|TrackSetup|Detector|DetectorAmplifierSetting|AmplifierGain #4,1
Experiment|AcquisitionBlock|MultiTrackSetup|TrackSetup|Detector|DetectorAmplifierSetting|AmplifierOffset #1,0
Experiment|AcquisitionBlock|MultiTrackSetup|TrackSetup|Detector|DetectorAmplifierSetting|AmplifierOffset #2,0
Experiment|AcquisitionBlock|MultiTrackSetup|TrackSetup|Detector|DetectorAmplifierSetting|AmplifierOffset #3,0
Experiment|AcquisitionBlock|MultiTrackSetup|TrackSetup|Detector|DetectorAmplifierSetting|AmplifierOffset #4,0
Experiment|AcquisitionBlock|MultiTrackSetup|TrackSetup|Detector|DetectorAmplifierSetting|DetectorVoltage #1,0
Experiment|AcquisitionBlock|MultiTrackSetup|TrackSetup|Detector|DetectorAmplifierSetting|DetectorVoltage #2,0
Experiment|AcquisitionBlock|MultiTrackSetup|TrackSetup|Detector|DetectorAmplifierSetting|DetectorVoltage #3,0
Experiment|AcquisitionBlock|MultiTrackSetup|TrackSetup|Detector|DetectorAmplifierSetting|DetectorVoltage #4,0
Experiment|AcquisitionBlock|MultiTrackSetup|TrackSetup|Detector|DetectorIdentifier #1,SpectralImager1
Experiment|AcquisitionBlock|MultiTrackSetup|TrackSetup|Detector|DetectorIdentifier #2,SpectralImager2
Experiment|AcquisitionBlock|MultiTrackSetup|TrackSetup|Detector|DetectorMode #1,Integration
Experiment|AcquisitionBlock|MultiTrackSetup|TrackSetup|Detector|DetectorMode #2,Integration
Experiment|AcquisitionBlock|MultiTrackSetup|TrackSetup|Detector|DetectorWavelengthRange|WavelengthEnd #1,5.7917819900000011e-007
Experiment|AcquisitionBlock|MultiTrackSetup|TrackSetup|Detector|DetectorWavelengthRange|WavelengthEnd #2,6.9495038800000026e-007
Experiment|AcquisitionBlock|MultiTrackSetup|TrackSetup|Detector|DetectorWavelengthRange|WavelengthStart #1,5.1683932800000001e-007
Experiment|AcquisitionBlock|MultiTrackSetup|TrackSetup|Detector|DetectorWavelengthRange|WavelengthStart #2,6.5042262300000006e-007
Experiment|AcquisitionBlock|MultiTrackSetup|TrackSetup|Detector|DigitalGain #1,1
Experiment|AcquisitionBlock|MultiTrackSetup|TrackSetup|Detector|DigitalGain #2,1
Experiment|AcquisitionBlock|MultiTrackSetup|TrackSetup|Detector|DigitalOffset #1,0
Experiment|AcquisitionBlock|MultiTrackSetup|TrackSetup|Detector|DigitalOffset #2,0
Experiment|AcquisitionBlock|MultiTrackSetup|TrackSetup|Detector|Dye #1,EYFP
Experiment|AcquisitionBlock|MultiTrackSetup|TrackSetup|Detector|Dye #2,Chlorophyll A
Experiment|AcquisitionBlock|MultiTrackSetup|TrackSetup|Detector|Folder #1,EYFP
Experiment|AcquisitionBlock|MultiTrackSetup|TrackSetup|Detector|Folder #2,Chlorophyll A
Experiment|AcquisitionBlock|MultiTrackSetup|TrackSetup|Detector|Id #1,327601353711304004145202131422614045637
Experiment|AcquisitionBlock|MultiTrackSetup|TrackSetup|Detector|Id #2,74434211113356849345510711271210100260
Experiment|AcquisitionBlock|MultiTrackSetup|TrackSetup|Detector|ImageChannelName #1,ChS1
Experiment|AcquisitionBlock|MultiTrackSetup|TrackSetup|Detector|ImageChannelName #2,ChS2
Experiment|AcquisitionBlock|MultiTrackSetup|TrackSetup|Detector|LaserSuppression #1,true
Experiment|AcquisitionBlock|MultiTrackSetup|TrackSetup|Detector|LaserSuppression #2,true
Experiment|AcquisitionBlock|MultiTrackSetup|TrackSetup|Detector|Palette #1,LsmDetectorPalette_0_0
Experiment|AcquisitionBlock|MultiTrackSetup|TrackSetup|Detector|Palette #2,LsmDetectorPalette_0_1
Experiment|AcquisitionBlock|MultiTrackSetup|TrackSetup|Detector|PinholeDiameter #1,0.00010297919999999999
Experiment|AcquisitionBlock|MultiTrackSetup|TrackSetup|Detector|PinholeDiameter #2,0.00010297919999999999
Experiment|AcquisitionBlock|MultiTrackSetup|TrackSetup|Detector|PureRatioSource #1,false
Experiment|AcquisitionBlock|MultiTrackSetup|TrackSetup|Detector|PureRatioSource #2,false
Experiment|AcquisitionBlock|MultiTrackSetup|TrackSetup|Detector|SpectralScanChannels #1,32
Experiment|AcquisitionBlock|MultiTrackSetup|TrackSetup|Detector|SpectralScanChannels #2,32
Experiment|AcquisitionBlock|MultiTrackSetup|TrackSetup|Detector|Voltage #1,650
Experiment|AcquisitionBlock|MultiTrackSetup|TrackSetup|Detector|Voltage #2,650
Experiment|AcquisitionBlock|MultiTrackSetup|TrackSetup|DeviceMode,LSM
Experiment|AcquisitionBlock|MultiTrackSetup|TrackSetup|FieldStopPosition,-1
Experiment|AcquisitionBlock|MultiTrackSetup|TrackSetup|FilterTransmission,-1
Experiment|AcquisitionBlock|MultiTrackSetup|TrackSetup|LaserSuppressionMode,None
Experiment|AcquisitionBlock|MultiTrackSetup|TrackSetup|Name,Track1
Experiment|AcquisitionBlock|MultiTrackSetup|TrackSetup|PalmSlider,true
Experiment|AcquisitionBlock|MultiTrackSetup|TrackSetup|ReflectedLightLampIntensity,0
Experiment|AcquisitionBlock|MultiTrackSetup|TrackSetup|SimGratingPeriod,0
Experiment|AcquisitionBlock|MultiTrackSetup|TrackSetup|TirfAngle,0
Experiment|AcquisitionBlock|MultiTrackSetup|TrackSetup|TransmittedLightLampIntensity,0
Experiment|AcquisitionBlock|MultiTrackSetup|TrackSetup|TubeLensPosition,Lens LSM
Experiment|AcquisitionBlock|TilesSetup|PositionGroup|AutoFocusMode,Off
Experiment|AcquisitionBlock|TilesSetup|PositionGroup|AutoFocusOffset,0
Experiment|AcquisitionBlock|TimeSeriesSetup|StartMode|DigitalOut,-1
Experiment|AcquisitionBlock|TimeSeriesSetup|Switch|SwitchAction|SetIntervalAction|Interval|TimeSpan|DefaultUnitFormat,ms
Experiment|AcquisitionBlock|TimeSeriesSetup|Switch|SwitchAction|SetIntervalAction|Interval|TimeSpan|Value,10000
Experiment|AcquisitionBlock|ZStackSetup|Extrapolate,true
Experiment|AcquisitionBlock|ZStackSetup|Interpolation,Linear
Experiment|AcquisitionBlock|ZStackSetup|Position #1,0.0031921869999999987
Experiment|AcquisitionBlock|ZStackSetup|Position #2,0.003190217999999999
Experiment|AcquisitionBlock|ZStackSetup|StackBrightnessCorrection,false
Experiment|ExperimentBlockIndex,0
Information|Application|Name,AIMApplication
Information|Application|Version,14.0.20.201
Information|Document|CreationDate,2022-08-07T14:54:55
Information|Document|Name,GAP_cp12_1_light
Information|Document|Rating,0
Information|Document|SubType,Image
Information|Document|Title,GAP_cp12_1_light
Information|Document|UserName,LSM User
Information|Image|Channel|AcquisitionMode #1,LaserScanningConfocalMicroscopy
Information|Image|Channel|AcquisitionMode #2,LaserScanningConfocalMicroscopy
Information|Image|Channel|Attenuation #1,0.995
Information|Image|Channel|Attenuation #2,0.995
Information|Image|Channel|Binning #1,1x1
Information|Image|Channel|Binning #2,1x1
Information|Image|Channel|ChannelType #1,Unspecified
Information|Image|Channel|ChannelType #2,Unspecified
Information|Image|Channel|ContrastMethod #1,Fluorescence
Information|Image|Channel|ContrastMethod #2,Fluorescence
Information|Image|Channel|DetectionWavelength|Ranges #1,516.83932800000002-579.17819900000006
Information|Image|Channel|DetectionWavelength|Ranges #2,650.42262300000004-694.9503880000002
Information|Image|Channel|Detector|Id #1,Detector:0:0
Information|Image|Channel|Detector|Id #2,Detector:0:1
Information|Image|Channel|DigitalGain #1,1
Information|Image|Channel|DigitalGain #2,1
Information|Image|Channel|EmissionWavelength #1,548.0087635000001
Information|Image|Channel|EmissionWavelength #2,672.68650550000018
Information|Image|Channel|ExcitationWavelength #1,514.00000000000011
Information|Image|Channel|ExcitationWavelength #2,514.00000000000011
Information|Image|Channel|Fluor #1,EYFP
Information|Image|Channel|Fluor #2,Chlorophyll A
Information|Image|Channel|Gain #1,650
Information|Image|Channel|Gain #2,650
Information|Image|Channel|Id #1,327601353711304004145202131422614045637
Information|Image|Channel|Id #2,74434211113356849345510711271210100260
Information|Image|Channel|IlluminationType #1,Epifluorescence
Information|Image|Channel|IlluminationType #2,Epifluorescence
Information|Image|Channel|LaserScanInfo|Averaging #1,2
Information|Image|Channel|LaserScanInfo|Averaging #2,2
Information|Image|Channel|LaserScanInfo|FrameTime #1,0.47185919999999992
Information|Image|Channel|LaserScanInfo|FrameTime #2,0.47185919999999992
Information|Image|Channel|LaserScanInfo|LineTime #1,3.0000000000000001e-005
Information|Image|Channel|LaserScanInfo|LineTime #2,3.0000000000000001e-005
Information|Image|Channel|LaserScanInfo|PixelTime #1,7.6799999999999999e-007
Information|Image|Channel|LaserScanInfo|PixelTime #2,7.6799999999999999e-007
Information|Image|Channel|LaserScanInfo|SampleOffsetX #1,-1.9636700000000001e-005
Information|Image|Channel|LaserScanInfo|SampleOffsetX #2,-1.9636700000000001e-005
Information|Image|Channel|LaserScanInfo|SampleOffsetY #1,-1.8155719999999998e-005
Information|Image|Channel|LaserScanInfo|SampleOffsetY #2,-1.8155719999999998e-005
Information|Image|Channel|LaserScanInfo|SampleRotation #1,0
Information|Image|Channel|LaserScanInfo|SampleRotation #2,0
Information|Image|Channel|LaserScanInfo|ScanningMode #1,LineSequential
Information|Image|Channel|LaserScanInfo|ScanningMode #2,LineSequential
Information|Image|Channel|LaserScanInfo|ZoomX #1,5
Information|Image|Channel|LaserScanInfo|ZoomX #2,5
Information|Image|Channel|LaserScanInfo|ZoomY #1,5
Information|Image|Channel|LaserScanInfo|ZoomY #2,5
Information|Image|Channel|LightSource|Id #1,LightSource:0
Information|Image|Channel|LightSource|Id #2,LightSource:0
Information|Image|Channel|Magnification #1,1
Information|Image|Channel|Magnification #2,1
Information|Image|Channel|Mode #1,Off
Information|Image|Channel|Mode #2,Off
Information|Image|Channel|Name #1,ChS1
Information|Image|Channel|Name #2,ChS2
Information|Image|Channel|Offset #1,50.000009625600001
Information|Image|Channel|Offset #2,50.000009625600001
Information|Image|Channel|PhotonConversionFactor #1,829.2559899664185
Information|Image|Channel|PhotonConversionFactor #2,829.2559899664185
Information|Image|Channel|PinholeSizeAiry #1,1.9707140473603226
Information|Image|Channel|PinholeSizeAiry #2,1.6054559731405387
Information|Image|Channel|Polarization|StokesParameter1 #1,1
Information|Image|Channel|Polarization|StokesParameter1 #2,1
Information|Image|Channel|Polarization|StokesParameter2 #1,-1
Information|Image|Channel|Polarization|StokesParameter2 #2,-1
Information|Image|Channel|Polarization|StokesParameter3 #1,0
Information|Image|Channel|Polarization|StokesParameter3 #2,0
Information|Image|Channel|Polarization|StokesParameter4 #1,0
Information|Image|Channel|Polarization|StokesParameter4 #2,0
Information|Image|Channel|TransformationXX #1,3.2847433855453846e-310
Information|Image|Channel|TransformationXX #2,3.2847433855453846e-310
Information|Image|Channel|TransformationXY #1,3.2849555850597091e-310
Information|Image|Channel|TransformationXY #2,3.2849555850597091e-310
Information|Image|Channel|TransformationYX #1,3.1983564482215082e-315
Information|Image|Channel|TransformationYX #2,3.1983564482215082e-315
Information|Image|Channel|TransformationYY #1,3.1983582268578332e-315
Information|Image|Channel|TransformationYY #2,3.1983582268578332e-315
Information|Image|Channel|VirtualPinholeSize #1,1
Information|Image|Channel|VirtualPinholeSize #2,1
Information|Image|Channel|Wavelength #1,514.00000000000011
Information|Image|Channel|Wavelength #2,514.00000000000011
Information|Image|ComponentBitCount,16
Information|Image|Medium,Oil
Information|Image|MicroscopeRef|Id,Microscope:0
Information|Image|ObjectiveRef|Id,Objective:0
Information|Image|OriginalScanData,true
Information|Image|PixelType,Gray16
Information|Image|RefractiveIndex,1.518
Information|Image|SizeC,2
Information|Image|SizeT,30
Information|Image|SizeX,512
Information|Image|SizeY,512
Information|Image|S|Scene|Index,0
Information|Image|S|Scene|Position|X,169.24
Information|Image|S|Scene|Position|Y,-578.453
Information|Image|S|Scene|Position|Z,2017.52
Information|Image|Track|ChannelRef|Id #1,327601353711304004145202131422614045637
Information|Image|Track|ChannelRef|Id #2,74434211113356849345510711271210100260
Information|Image|Track|Id,Track:0
Information|Image|T|BinaryList|AttachmentName,TimeStamps
Information|Instrument|Detector|AmplificationGain #1,1
Information|Instrument|Detector|AmplificationGain #2,1
Information|Instrument|Detector|Gain #1,1
Information|Instrument|Detector|Gain #2,1
Information|Instrument|Detector|Id #1,Detector:0:0
Information|Instrument|Detector|Id #2,Detector:0:1
Information|Instrument|Detector|Zoom #1,1
Information|Instrument|Detector|Zoom #2,1
Information|Instrument|Id,Instrument:0
Information|Instrument|LightSource|Id,LightSource:0
Information|Instrument|LightSource|LightSourceType|Laser|Wavelength,458.000000
Information|Instrument|LightSource|Manufacturer|Model,ArgonRemote
Information|Instrument|LightSource|Power,22.000000000000004
Information|Instrument|Microscope|Id,Microscope:0
Information|Instrument|Microscope|System,LSM 880, AxioObserver
Information|Instrument|Objective|Id,Objective:0
Information|Instrument|Objective|Immersion,Oil
Information|Instrument|Objective|LensNA,1.4000000000000001
Information|Instrument|Objective|Manufacturer|Model,Plan-Apochromat 63x/1.4 Oil DIC M27
Information|Instrument|Objective|NominalMagnification,63
Information|User|DisplayName,LSM User
Location,C:\Users\Dell\Desktop\2208_CP12\Data\Images\Kinetics\GAP_cp12_1_dark.czi
LsmTag #1,25
LsmTag #2,25
LsmTag #3,false
LsmTag #4,false
LsmTag|Name #1,CarlZeissAim.IncubatorState.Actual_TempChannel1
LsmTag|Name #2,CarlZeissAim.IncubatorState.Actual_TempChannel2
LsmTag|Name #3,CarlZeissAim.IncubatorState.Switch_TempChannel1
LsmTag|Name #4,CarlZeissAim.IncubatorState.Switch_TempChannel2
LsmTag|Type #1,double
LsmTag|Type #2,double
LsmTag|Type #3,boolean
LsmTag|Type #4,boolean
Scaling|Distance|Id #1,X
Scaling|Distance|Id #2,Y
Scaling|Distance|Id #3,Z
Scaling|Distance|Value #1,5.2715290219926294e-008
Scaling|Distance|Value #2,5.2715290219926294e-008
Scaling|Distance|Value #3,0
Version,1.0

## Sheet: Light
Key,Value
BitsPerPixel,16
DimensionOrder,XYCZT
IsInterleaved,false
IsRGB,false
LittleEndian,true
PixelType,uint16
Series 0 Name,GAP_cp12_1_dark #1
SizeC,2
SizeT,70
SizeX,512
SizeY,512
SizeZ,1
Appliance|Data|ShuttleAndFindData|Calibration|Marker|FocusPosition #1,0
Appliance|Data|ShuttleAndFindData|Calibration|Marker|FocusPosition #2,0
Appliance|Data|ShuttleAndFindData|Calibration|Marker|FocusPosition #3,0
Appliance|Data|ShuttleAndFindData|Calibration|Marker|Id #1,Marker:1
Appliance|Data|ShuttleAndFindData|Calibration|Marker|Id #2,Marker:2
Appliance|Data|ShuttleAndFindData|Calibration|Marker|Id #3,Marker:3
Appliance|Data|ShuttleAndFindData|Calibration|Marker|StageXPosition #1,0
Appliance|Data|ShuttleAndFindData|Calibration|Marker|StageXPosition #2,0
Appliance|Data|ShuttleAndFindData|Calibration|Marker|StageXPosition #3,0
Appliance|Data|ShuttleAndFindData|Calibration|Marker|StageYPosition #1,0
Appliance|Data|ShuttleAndFindData|Calibration|Marker|StageYPosition #2,0
Appliance|Data|ShuttleAndFindData|Calibration|Marker|StageYPosition #3,0
Appliance|Data|ShuttleAndFindData|Calibration|MicroscopeType,LM
Appliance|Data|ShuttleAndFindData|Calibration|StageOrientation|X,-1
Appliance|Data|ShuttleAndFindData|Calibration|StageOrientation|Y,1
Appliance|Id,ShuttleAndFind:1
DisplaySetting|Channel|ChannelUnit|ChannelType,Unspecified
DisplaySetting|Channel|ChannelUnit|FactorI,1
DisplaySetting|Channel|ChannelUnit|OffsetI,0
DisplaySetting|Channel|ChannelUnit|UnitI,Unknown
DisplaySetting|Channel|Color,#FF0000
DisplaySetting|Channel|ColorMode,Color
DisplaySetting|Channel|DyeName,Chlorophyll A
DisplaySetting|Channel|Gamma,1
DisplaySetting|Channel|High,1
DisplaySetting|Channel|Id,74434211113356849345510711271210100260
DisplaySetting|Channel|IsSelected,true
DisplaySetting|Channel|Low,-0
DisplaySetting|Channel|Name,ChS2
Experiment|AcquisitionBlock|AcquisitionModeSetup|AcquisitionMode,Frame
Experiment|AcquisitionBlock|AcquisitionModeSetup|ApertureDiameter,4.4099999999999993
Experiment|AcquisitionBlock|AcquisitionModeSetup|BiDirectional,true
Experiment|AcquisitionBlock|AcquisitionModeSetup|BiDirectionalZ,false
Experiment|AcquisitionBlock|AcquisitionModeSetup|BitsPerSample,16
Experiment|AcquisitionBlock|AcquisitionModeSetup|CameraBinning,1
Experiment|AcquisitionBlock|AcquisitionModeSetup|CameraFrameHeight,1030
Experiment|AcquisitionBlock|AcquisitionModeSetup|CameraFrameOffsetX,0
Experiment|AcquisitionBlock|AcquisitionModeSetup|CameraFrameOffsetY,0
Experiment|AcquisitionBlock|AcquisitionModeSetup|CameraFrameWidth,1300
Experiment|AcquisitionBlock|AcquisitionModeSetup|CameraSuperSampling,0
Experiment|AcquisitionBlock|AcquisitionModeSetup|DimensionT,70
Experiment|AcquisitionBlock|AcquisitionModeSetup|DimensionX,512
Experiment|AcquisitionBlock|AcquisitionModeSetup|DimensionY,512
Experiment|AcquisitionBlock|AcquisitionModeSetup|DimensionZ,17
Experiment|AcquisitionBlock|AcquisitionModeSetup|FilterMethod,Average
Experiment|AcquisitionBlock|AcquisitionModeSetup|FilterMode,Line
Experiment|AcquisitionBlock|AcquisitionModeSetup|FilterSamplingNumber,2
Experiment|AcquisitionBlock|AcquisitionModeSetup|FitFramesizeToRoi,false
Experiment|AcquisitionBlock|AcquisitionModeSetup|FocalDistanceLsmTubeLense,150
Experiment|AcquisitionBlock|AcquisitionModeSetup|FocalDistanceScanLense,52.5
Experiment|AcquisitionBlock|AcquisitionModeSetup|FocalDistanceStandardTubeLense,164.5
Experiment|AcquisitionBlock|AcquisitionModeSetup|FocusStabilizer,false
Experiment|AcquisitionBlock|AcquisitionModeSetup|HdrEnabled,false
Experiment|AcquisitionBlock|AcquisitionModeSetup|HdrImagingMode,0
Experiment|AcquisitionBlock|AcquisitionModeSetup|HdrIntensity,1
Experiment|AcquisitionBlock|AcquisitionModeSetup|HdrNumFrames,1
Experiment|AcquisitionBlock|AcquisitionModeSetup|InterpolationY,1
Experiment|AcquisitionBlock|AcquisitionModeSetup|Objective,Plan-Apochromat 63x/1.4 Oil DIC M27
Experiment|AcquisitionBlock|AcquisitionModeSetup|OffsetX,-1.9636700000000001e-005
Experiment|AcquisitionBlock|AcquisitionModeSetup|OffsetY,-1.8155719999999998e-005
Experiment|AcquisitionBlock|AcquisitionModeSetup|OffsetZ,0.0031969539999999997
Experiment|AcquisitionBlock|AcquisitionModeSetup|PixelPeriod,7.6799999999999999e-007
Experiment|AcquisitionBlock|AcquisitionModeSetup|PreScan,false
Experiment|AcquisitionBlock|AcquisitionModeSetup|ReferenceZ,0.0020175240000000001
Experiment|AcquisitionBlock|AcquisitionModeSetup|RequestedScanSpeed,1
Experiment|AcquisitionBlock|AcquisitionModeSetup|Rotation,0
Experiment|AcquisitionBlock|AcquisitionModeSetup|RtBinning,1
Experiment|AcquisitionBlock|AcquisitionModeSetup|RtFrameHeight,512
Experiment|AcquisitionBlock|AcquisitionModeSetup|RtFrameWidth,512
Experiment|AcquisitionBlock|AcquisitionModeSetup|RtLinePeriod,3.0000000000000001e-005
Experiment|AcquisitionBlock|AcquisitionModeSetup|RtOffsetX,0
Experiment|AcquisitionBlock|AcquisitionModeSetup|RtOffsetY,0
Experiment|AcquisitionBlock|AcquisitionModeSetup|RtRegionHeight,512
Experiment|AcquisitionBlock|AcquisitionModeSetup|RtRegionWidth,512
Experiment|AcquisitionBlock|AcquisitionModeSetup|RtSuperSampling,1
Experiment|AcquisitionBlock|AcquisitionModeSetup|RtZoom,1
Experiment|AcquisitionBlock|AcquisitionModeSetup|SamplingEnd,1
Experiment|AcquisitionBlock|AcquisitionModeSetup|SamplingStart,1
Experiment|AcquisitionBlock|AcquisitionModeSetup|ScalingX,5.2715290219926294e-008
Experiment|AcquisitionBlock|AcquisitionModeSetup|ScalingY,5.2715290219926294e-008
Experiment|AcquisitionBlock|AcquisitionModeSetup|ScalingZ,1.4999999999999999e-007
Experiment|AcquisitionBlock|AcquisitionModeSetup|ScannerOnlineCorrection,true
Experiment|AcquisitionBlock|AcquisitionModeSetup|SimRotations,3
Experiment|AcquisitionBlock|AcquisitionModeSetup|TimeSeries,true
Experiment|AcquisitionBlock|AcquisitionModeSetup|TrackMultiplexType,Line
Experiment|AcquisitionBlock|AcquisitionModeSetup|UseRois,false
Experiment|AcquisitionBlock|AcquisitionModeSetup|WaitState,false
Experiment|AcquisitionBlock|AcquisitionModeSetup|ZoomX,5
Experiment|AcquisitionBlock|AcquisitionModeSetup|ZoomY,5
Experiment|AcquisitionBlock|Laser|LaserName,ArgonRemote
Experiment|AcquisitionBlock|Laser|LaserPower,0.022000000000000002
Experiment|AcquisitionBlock|MultiTrackSetup|TrackSetup|Attenuator|ExcitationIntensity,0
Experiment|AcquisitionBlock|MultiTrackSetup|TrackSetup|Attenuator|Laser,ArgonRemote
Experiment|AcquisitionBlock|MultiTrackSetup|TrackSetup|Attenuator|LaserSuppression,false
Experiment|AcquisitionBlock|MultiTrackSetup|TrackSetup|Attenuator|Polarization_Stokes0,1
Experiment|AcquisitionBlock|MultiTrackSetup|TrackSetup|Attenuator|Polarization_Stokes1,-1
Experiment|AcquisitionBlock|MultiTrackSetup|TrackSetup|Attenuator|Polarization_Stokes2,0
Experiment|AcquisitionBlock|MultiTrackSetup|TrackSetup|Attenuator|Polarization_Stokes3,0
Experiment|AcquisitionBlock|MultiTrackSetup|TrackSetup|Attenuator|Transmission #1,0.0050000000000000001
Experiment|AcquisitionBlock|MultiTrackSetup|TrackSetup|Attenuator|Transmission #2,0.002
Experiment|AcquisitionBlock|MultiTrackSetup|TrackSetup|Attenuator|Transmission #3,0.002
Experiment|AcquisitionBlock|MultiTrackSetup|TrackSetup|Attenuator|Wavelength,5.1400000000000008e-007
Experiment|AcquisitionBlock|MultiTrackSetup|TrackSetup|BeamSplitter|BeamSplitterServoPosition #1,0
Experiment|AcquisitionBlock|MultiTrackSetup|TrackSetup|BeamSplitter|BeamSplitterServoPosition #2,0
Experiment|AcquisitionBlock|MultiTrackSetup|TrackSetup|BeamSplitter|BeamSplitterServoPosition #3,0
Experiment|AcquisitionBlock|MultiTrackSetup|TrackSetup|BeamSplitter|BeamSplitterServoPosition #4,0
Experiment|AcquisitionBlock|MultiTrackSetup|TrackSetup|BeamSplitter|Filter #1,MBS 458/514
Experiment|AcquisitionBlock|MultiTrackSetup|TrackSetup|BeamSplitter|Filter #2,MBS -405
Experiment|AcquisitionBlock|MultiTrackSetup|TrackSetup|BeamSplitter|Filter #3,Mirror
Experiment|AcquisitionBlock|MultiTrackSetup|TrackSetup|BeamSplitter|Filter #4,NoneLSM
Experiment|AcquisitionBlock|MultiTrackSetup|TrackSetup|BeamSplitter|Identifier #1,MainBeamSplitterDescanned1
Experiment|AcquisitionBlock|MultiTrackSetup|TrackSetup|BeamSplitter|Identifier #2,MainBeamSplitterDescanned2
Experiment|AcquisitionBlock|MultiTrackSetup|TrackSetup|BeamSplitter|Identifier #3,DichroicBeamSplitterDescanned1
Experiment|AcquisitionBlock|MultiTrackSetup|TrackSetup|BeamSplitter|Identifier #4,MainBeamSplitterNonDescanned
Experiment|AcquisitionBlock|MultiTrackSetup|TrackSetup|BleachSetup|BleachParameterSet|Cycles,1
Experiment|AcquisitionBlock|MultiTrackSetup|TrackSetup|BleachSetup|BleachParameterSet|DifferentSpotPosition,false
Experiment|AcquisitionBlock|MultiTrackSetup|TrackSetup|BleachSetup|BleachParameterSet|Duration,0
Experiment|AcquisitionBlock|MultiTrackSetup|TrackSetup|BleachSetup|BleachParameterSet|EndEvent,Number
Experiment|AcquisitionBlock|MultiTrackSetup|TrackSetup|BleachSetup|BleachParameterSet|IntensityDrop,0.5
Experiment|AcquisitionBlock|MultiTrackSetup|TrackSetup|BleachSetup|BleachParameterSet|PixelPeriod,-1
Experiment|AcquisitionBlock|MultiTrackSetup|TrackSetup|BleachSetup|BleachParameterSet|PositionZ,0
Experiment|AcquisitionBlock|MultiTrackSetup|TrackSetup|BleachSetup|BleachParameterSet|Repeat,0
Experiment|AcquisitionBlock|MultiTrackSetup|TrackSetup|BleachSetup|BleachParameterSet|SimultanGrabAndBleach,false
Experiment|AcquisitionBlock|MultiTrackSetup|TrackSetup|BleachSetup|BleachParameterSet|SpotPositionX,0
Experiment|AcquisitionBlock|MultiTrackSetup|TrackSetup|BleachSetup|BleachParameterSet|SpotPositionY,0
Experiment|AcquisitionBlock|MultiTrackSetup|TrackSetup|BleachSetup|BleachParameterSet|StartEvent,None
Experiment|AcquisitionBlock|MultiTrackSetup|TrackSetup|BleachSetup|BleachParameterSet|StartNumber,1
Experiment|AcquisitionBlock|MultiTrackSetup|TrackSetup|BleachSetup|BleachParameterSet|StartTime,0
Experiment|AcquisitionBlock|MultiTrackSetup|TrackSetup|BleachSetup|BleachParameterSet|StopAtIntensityDrop,false
Experiment|AcquisitionBlock|MultiTrackSetup|TrackSetup|BleachSetup|BleachParameterSet|TriggerIn,0
Experiment|AcquisitionBlock|MultiTrackSetup|TrackSetup|BleachSetup|BleachParameterSet|TriggerOut,0
Experiment|AcquisitionBlock|MultiTrackSetup|TrackSetup|CameraIntegrationTime,7.6799999999999999e-007
Experiment|AcquisitionBlock|MultiTrackSetup|TrackSetup|CenterWavelength,5.5246154000000004e-007
Experiment|AcquisitionBlock|MultiTrackSetup|TrackSetup|Collimator|Name,LSMCOLLI_V
Experiment|AcquisitionBlock|MultiTrackSetup|TrackSetup|Collimator|Position,686
Experiment|AcquisitionBlock|MultiTrackSetup|TrackSetup|CondensorAperture,-1
Experiment|AcquisitionBlock|MultiTrackSetup|TrackSetup|CondensorFrontlensPosition,-1
Experiment|AcquisitionBlock|MultiTrackSetup|TrackSetup|Detector|AiryScanMagnification #1,1
Experiment|AcquisitionBlock|MultiTrackSetup|TrackSetup|Detector|AiryScanMagnification #2,1
Experiment|AcquisitionBlock|MultiTrackSetup|TrackSetup|Detector|AiryScanMode #1,Off
Experiment|AcquisitionBlock|MultiTrackSetup|TrackSetup|Detector|AiryScanMode #2,Off
Experiment|AcquisitionBlock|MultiTrackSetup|TrackSetup|Detector|AiryScanTransformationXX #1,0
Experiment|AcquisitionBlock|MultiTrackSetup|TrackSetup|Detector|AiryScanTransformationXX #2,0
Experiment|AcquisitionBlock|MultiTrackSetup|TrackSetup|Detector|AiryScanTransformationXY #1,2.1219957909652723e-314
Experiment|AcquisitionBlock|MultiTrackSetup|TrackSetup|Detector|AiryScanTransformationXY #2,2.1219957909652723e-314
Experiment|AcquisitionBlock|MultiTrackSetup|TrackSetup|Detector|AiryScanTransformationYX #1,0
Experiment|AcquisitionBlock|MultiTrackSetup|TrackSetup|Detector|AiryScanTransformationYX #2,0
Experiment|AcquisitionBlock|MultiTrackSetup|TrackSetup|Detector|AiryScanTransformationYY #1,6.3659873738839482e-314
Experiment|AcquisitionBlock|MultiTrackSetup|TrackSetup|Detector|AiryScanTransformationYY #2,6.3659873738839482e-314
Experiment|AcquisitionBlock|MultiTrackSetup|TrackSetup|Detector|AiryScanVirtualPinholeSize #1,1
Experiment|AcquisitionBlock|MultiTrackSetup|TrackSetup|Detector|AiryScanVirtualPinholeSize #2,1
Experiment|AcquisitionBlock|MultiTrackSetup|TrackSetup|Detector|AmplifierGain #1,1
Experiment|AcquisitionBlock|MultiTrackSetup|TrackSetup|Detector|AmplifierGain #2,1
Experiment|AcquisitionBlock|MultiTrackSetup|TrackSetup|Detector|AmplifierOffset #1,50.000009625600001
Experiment|AcquisitionBlock|MultiTrackSetup|TrackSetup|Detector|AmplifierOffset #2,50.000009625600001
Experiment|AcquisitionBlock|MultiTrackSetup|TrackSetup|Detector|Color #1,#FFFF00
Experiment|AcquisitionBlock|MultiTrackSetup|TrackSetup|Detector|Color #2,#FF0000
Experiment|AcquisitionBlock|MultiTrackSetup|TrackSetup|Detector|DetectorAmplifierSetting|AmplifierGain #1,1
Experiment|AcquisitionBlock|MultiTrackSetup|TrackSetup|Detector|DetectorAmplifierSetting|AmplifierGain #2,1
Experiment|AcquisitionBlock|MultiTrackSetup|TrackSetup|Detector|DetectorAmplifierSetting|AmplifierGain #3,1
Experiment|AcquisitionBlock|MultiTrackSetup|TrackSetup|Detector|DetectorAmplifierSetting|AmplifierGain #4,1
Experiment|AcquisitionBlock|MultiTrackSetup|TrackSetup|Detector|DetectorAmplifierSetting|AmplifierOffset #1,0
Experiment|AcquisitionBlock|MultiTrackSetup|TrackSetup|Detector|DetectorAmplifierSetting|AmplifierOffset #2,0
Experiment|AcquisitionBlock|MultiTrackSetup|TrackSetup|Detector|DetectorAmplifierSetting|AmplifierOffset #3,0
Experiment|AcquisitionBlock|MultiTrackSetup|TrackSetup|Detector|DetectorAmplifierSetting|AmplifierOffset #4,0
Experiment|AcquisitionBlock|MultiTrackSetup|TrackSetup|Detector|DetectorAmplifierSetting|DetectorVoltage #1,0
Experiment|AcquisitionBlock|MultiTrackSetup|TrackSetup|Detector|DetectorAmplifierSetting|DetectorVoltage #2,0
Experiment|AcquisitionBlock|MultiTrackSetup|TrackSetup|Detector|DetectorAmplifierSetting|DetectorVoltage #3,0
Experiment|AcquisitionBlock|MultiTrackSetup|TrackSetup|Detector|DetectorAmplifierSetting|DetectorVoltage #4,0
Experiment|AcquisitionBlock|MultiTrackSetup|TrackSetup|Detector|DetectorIdentifier #1,SpectralImager1
Experiment|AcquisitionBlock|MultiTrackSetup|TrackSetup|Detector|DetectorIdentifier #2,SpectralImager2
Experiment|AcquisitionBlock|MultiTrackSetup|TrackSetup|Detector|DetectorMode #1,Integration
Experiment|AcquisitionBlock|MultiTrackSetup|TrackSetup|Detector|DetectorMode #2,Integration
Experiment|AcquisitionBlock|MultiTrackSetup|TrackSetup|Detector|DetectorWavelengthRange|WavelengthEnd #1,5.7917819900000011e-007
Experiment|AcquisitionBlock|MultiTrackSetup|TrackSetup|Detector|DetectorWavelengthRange|WavelengthEnd #2,6.9495038800000026e-007
Experiment|AcquisitionBlock|MultiTrackSetup|TrackSetup|Detector|DetectorWavelengthRange|WavelengthStart #1,5.1683932800000001e-007
Experiment|AcquisitionBlock|MultiTrackSetup|TrackSetup|Detector|DetectorWavelengthRange|WavelengthStart #2,6.5042262300000006e-007
Experiment|AcquisitionBlock|MultiTrackSetup|TrackSetup|Detector|DigitalGain #1,1
Experiment|AcquisitionBlock|MultiTrackSetup|TrackSetup|Detector|DigitalGain #2,1
Experiment|AcquisitionBlock|MultiTrackSetup|TrackSetup|Detector|DigitalOffset #1,0
Experiment|AcquisitionBlock|MultiTrackSetup|TrackSetup|Detector|DigitalOffset #2,0
Experiment|AcquisitionBlock|MultiTrackSetup|TrackSetup|Detector|Dye #1,EYFP
Experiment|AcquisitionBlock|MultiTrackSetup|TrackSetup|Detector|Dye #2,Chlorophyll A
Experiment|AcquisitionBlock|MultiTrackSetup|TrackSetup|Detector|Folder #1,EYFP
Experiment|AcquisitionBlock|MultiTrackSetup|TrackSetup|Detector|Folder #2,Chlorophyll A
Experiment|AcquisitionBlock|MultiTrackSetup|TrackSetup|Detector|Id #1,327601353711304004145202131422614045637
Experiment|AcquisitionBlock|MultiTrackSetup|TrackSetup|Detector|Id #2,74434211113356849345510711271210100260
Experiment|AcquisitionBlock|MultiTrackSetup|TrackSetup|Detector|ImageChannelName #1,ChS1
Experiment|AcquisitionBlock|MultiTrackSetup|TrackSetup|Detector|ImageChannelName #2,ChS2
Experiment|AcquisitionBlock|MultiTrackSetup|TrackSetup|Detector|LaserSuppression #1,true
Experiment|AcquisitionBlock|MultiTrackSetup|TrackSetup|Detector|LaserSuppression #2,true
Experiment|AcquisitionBlock|MultiTrackSetup|TrackSetup|Detector|Palette #1,LsmDetectorPalette_0_0
Experiment|AcquisitionBlock|MultiTrackSetup|TrackSetup|Detector|Palette #2,LsmDetectorPalette_0_1
Experiment|AcquisitionBlock|MultiTrackSetup|TrackSetup|Detector|PinholeDiameter #1,0.00010297919999999999
Experiment|AcquisitionBlock|MultiTrackSetup|TrackSetup|Detector|PinholeDiameter #2,0.00010297919999999999
Experiment|AcquisitionBlock|MultiTrackSetup|TrackSetup|Detector|PureRatioSource #1,false
Experiment|AcquisitionBlock|MultiTrackSetup|TrackSetup|Detector|PureRatioSource #2,false
Experiment|AcquisitionBlock|MultiTrackSetup|TrackSetup|Detector|SpectralScanChannels #1,32
Experiment|AcquisitionBlock|MultiTrackSetup|TrackSetup|Detector|SpectralScanChannels #2,32
Experiment|AcquisitionBlock|MultiTrackSetup|TrackSetup|Detector|Voltage #1,650
Experiment|AcquisitionBlock|MultiTrackSetup|TrackSetup|Detector|Voltage #2,650
Experiment|AcquisitionBlock|MultiTrackSetup|TrackSetup|DeviceMode,LSM
Experiment|AcquisitionBlock|MultiTrackSetup|TrackSetup|FieldStopPosition,-1
Experiment|AcquisitionBlock|MultiTrackSetup|TrackSetup|FilterTransmission,-1
Experiment|AcquisitionBlock|MultiTrackSetup|TrackSetup|LaserSuppressionMode,None
Experiment|AcquisitionBlock|MultiTrackSetup|TrackSetup|Name,Track1
Experiment|AcquisitionBlock|MultiTrackSetup|TrackSetup|PalmSlider,true
Experiment|AcquisitionBlock|MultiTrackSetup|TrackSetup|ReflectedLightLampIntensity,0
Experiment|AcquisitionBlock|MultiTrackSetup|TrackSetup|SimGratingPeriod,0
Experiment|AcquisitionBlock|MultiTrackSetup|TrackSetup|TirfAngle,0
Experiment|AcquisitionBlock|MultiTrackSetup|TrackSetup|TransmittedLightLampIntensity,0
Experiment|AcquisitionBlock|MultiTrackSetup|TrackSetup|TubeLensPosition,Lens LSM
Experiment|AcquisitionBlock|TilesSetup|PositionGroup|AutoFocusMode,Off
Experiment|AcquisitionBlock|TilesSetup|PositionGroup|AutoFocusOffset,0
Experiment|AcquisitionBlock|TimeSeriesSetup|StartMode|DigitalOut,-1
Experiment|AcquisitionBlock|TimeSeriesSetup|Switch|SwitchAction|SetIntervalAction|Interval|TimeSpan|DefaultUnitFormat,ms
Experiment|AcquisitionBlock|TimeSeriesSetup|Switch|SwitchAction|SetIntervalAction|Interval|TimeSpan|Value,10000
Experiment|AcquisitionBlock|ZStackSetup|Extrapolate,true
Experiment|AcquisitionBlock|ZStackSetup|Interpolation,Linear
Experiment|AcquisitionBlock|ZStackSetup|Position #1,0.0031921869999999987
Experiment|AcquisitionBlock|ZStackSetup|Position #2,0.003190217999999999
Experiment|AcquisitionBlock|ZStackSetup|StackBrightnessCorrection,false
Experiment|ExperimentBlockIndex,0
Information|Application|Name,AIMApplication
Information|Application|Version,14.0.20.201
Information|Document|CreationDate,2022-08-07T14:59:53
Information|Document|Name,GAP_cp12_1_dark
Information|Document|Rating,0
Information|Document|SubType,Image
Information|Document|Title,GAP_cp12_1_dark
Information|Document|UserName,LSM User
Information|Image|Channel|AcquisitionMode #1,LaserScanningConfocalMicroscopy
Information|Image|Channel|AcquisitionMode #2,LaserScanningConfocalMicroscopy
Information|Image|Channel|Attenuation #1,0.995
Information|Image|Channel|Attenuation #2,0.995
Information|Image|Channel|Binning #1,1x1
Information|Image|Channel|Binning #2,1x1
Information|Image|Channel|ChannelType #1,Unspecified
Information|Image|Channel|ChannelType #2,Unspecified
Information|Image|Channel|ContrastMethod #1,Fluorescence
Information|Image|Channel|ContrastMethod #2,Fluorescence
Information|Image|Channel|DetectionWavelength|Ranges #1,516.83932800000002-579.17819900000006
Information|Image|Channel|DetectionWavelength|Ranges #2,650.42262300000004-694.9503880000002
Information|Image|Channel|Detector|Id #1,Detector:0:0
Information|Image|Channel|Detector|Id #2,Detector:0:1
Information|Image|Channel|DigitalGain #1,1
Information|Image|Channel|DigitalGain #2,1
Information|Image|Channel|EmissionWavelength #1,548.0087635000001
Information|Image|Channel|EmissionWavelength #2,672.68650550000018
Information|Image|Channel|ExcitationWavelength #1,514.00000000000011
Information|Image|Channel|ExcitationWavelength #2,514.00000000000011
Information|Image|Channel|Fluor #1,EYFP
Information|Image|Channel|Fluor #2,Chlorophyll A
Information|Image|Channel|Gain #1,650
Information|Image|Channel|Gain #2,650
Information|Image|Channel|Id #1,327601353711304004145202131422614045637
Information|Image|Channel|Id #2,74434211113356849345510711271210100260
Information|Image|Channel|IlluminationType #1,Epifluorescence
Information|Image|Channel|IlluminationType #2,Epifluorescence
Information|Image|Channel|LaserScanInfo|Averaging #1,2
Information|Image|Channel|LaserScanInfo|Averaging #2,2
Information|Image|Channel|LaserScanInfo|FrameTime #1,0.47185919999999992
Information|Image|Channel|LaserScanInfo|FrameTime #2,0.47185919999999992
Information|Image|Channel|LaserScanInfo|LineTime #1,3.0000000000000001e-005
Information|Image|Channel|LaserScanInfo|LineTime #2,3.0000000000000001e-005
Information|Image|Channel|LaserScanInfo|PixelTime #1,7.6799999999999999e-007
Information|Image|Channel|LaserScanInfo|PixelTime #2,7.6799999999999999e-007
Information|Image|Channel|LaserScanInfo|SampleOffsetX #1,-1.9636700000000001e-005
Information|Image|Channel|LaserScanInfo|SampleOffsetX #2,-1.9636700000000001e-005
Information|Image|Channel|LaserScanInfo|SampleOffsetY #1,-1.8155719999999998e-005
Information|Image|Channel|LaserScanInfo|SampleOffsetY #2,-1.8155719999999998e-005
Information|Image|Channel|LaserScanInfo|SampleRotation #1,0
Information|Image|Channel|LaserScanInfo|SampleRotation #2,0
Information|Image|Channel|LaserScanInfo|ScanningMode #1,LineSequential
Information|Image|Channel|LaserScanInfo|ScanningMode #2,LineSequential
Information|Image|Channel|LaserScanInfo|ZoomX #1,5
Information|Image|Channel|LaserScanInfo|ZoomX #2,5
Information|Image|Channel|LaserScanInfo|ZoomY #1,5
Information|Image|Channel|LaserScanInfo|ZoomY #2,5
Information|Image|Channel|LightSource|Id #1,LightSource:0
Information|Image|Channel|LightSource|Id #2,LightSource:0
Information|Image|Channel|Magnification #1,1
Information|Image|Channel|Magnification #2,1
Information|Image|Channel|Mode #1,Off
Information|Image|Channel|Mode #2,Off
Information|Image|Channel|Name #1,ChS1
Information|Image|Channel|Name #2,ChS2
Information|Image|Channel|Offset #1,50.000009625600001
Information|Image|Channel|Offset #2,50.000009625600001
Information|Image|Channel|PhotonConversionFactor #1,829.2559899664185
Information|Image|Channel|PhotonConversionFactor #2,829.2559899664185
Information|Image|Channel|PinholeSizeAiry #1,1.9707140473603226
Information|Image|Channel|PinholeSizeAiry #2,1.6054559731405387
Information|Image|Channel|Polarization|StokesParameter1 #1,1
Information|Image|Channel|Polarization|StokesParameter1 #2,1
Information|Image|Channel|Polarization|StokesParameter2 #1,-1
Information|Image|Channel|Polarization|StokesParameter2 #2,-1
Information|Image|Channel|Polarization|StokesParameter3 #1,0
Information|Image|Channel|Polarization|StokesParameter3 #2,0
Information|Image|Channel|Polarization|StokesParameter4 #1,0
Information|Image|Channel|Polarization|StokesParameter4 #2,0
Information|Image|Channel|TransformationXX #1,0
Information|Image|Channel|TransformationXX #2,0
Information|Image|Channel|TransformationXY #1,2.1219957909652723e-314
Information|Image|Channel|TransformationXY #2,2.1219957909652723e-314
Information|Image|Channel|TransformationYX #1,0
Information|Image|Channel|TransformationYX #2,0
Information|Image|Channel|TransformationYY #1,6.3659873738839482e-314
Information|Image|Channel|TransformationYY #2,6.3659873738839482e-314
Information|Image|Channel|VirtualPinholeSize #1,1
Information|Image|Channel|VirtualPinholeSize #2,1
Information|Image|Channel|Wavelength #1,514.00000000000011
Information|Image|Channel|Wavelength #2,514.00000000000011
Information|Image|ComponentBitCount,16
Information|Image|Medium,Oil
Information|Image|MicroscopeRef|Id,Microscope:0
Information|Image|ObjectiveRef|Id,Objective:0
Information|Image|OriginalScanData,true
Information|Image|PixelType,Gray16
Information|Image|RefractiveIndex,1.518
Information|Image|SizeC,2
Information|Image|SizeT,70
Information|Image|SizeX,512
Information|Image|SizeY,512
Information|Image|S|Scene|Index,0
Information|Image|S|Scene|Position|X,169.24
Information|Image|S|Scene|Position|Y,-578.453
Information|Image|S|Scene|Position|Z,2017.52
Information|Image|Track|ChannelRef|Id #1,327601353711304004145202131422614045637
Information|Image|Track|ChannelRef|Id #2,74434211113356849345510711271210100260
Information|Image|Track|Id,Track:0
Information|Image|T|BinaryList|AttachmentName,TimeStamps
Information|Instrument|Detector|AmplificationGain #1,1
Information|Instrument|Detector|AmplificationGain #2,1
Information|Instrument|Detector|Gain #1,1
Information|Instrument|Detector|Gain #2,1
Information|Instrument|Detector|Id #1,Detector:0:0
Information|Instrument|Detector|Id #2,Detector:0:1
Information|Instrument|Detector|Zoom #1,1
Information|Instrument|Detector|Zoom #2,1
Information|Instrument|Id,Instrument:0
Information|Instrument|LightSource|Id,LightSource:0
Information|Instrument|LightSource|LightSourceType|Laser|Wavelength,458.000000
Information|Instrument|LightSource|Manufacturer|Model,ArgonRemote
Information|Instrument|LightSource|Power,22.000000000000004
Information|Instrument|Microscope|Id,Microscope:0
Information|Instrument|Microscope|System,LSM 880, AxioObserver
Information|Instrument|Objective|Id,Objective:0
Information|Instrument|Objective|Immersion,Oil
Information|Instrument|Objective|LensNA,1.4000000000000001
Information|Instrument|Objective|Manufacturer|Model,Plan-Apochromat 63x/1.4 Oil DIC M27
Information|Instrument|Objective|NominalMagnification,63
Information|User|DisplayName,LSM User
Location,C:\Users\Dell\Desktop\2208_CP12\Data\Images\Kinetics\GAP_cp12_1_Lightt.czi
LsmTag #1,25
LsmTag #2,25
LsmTag #3,false
LsmTag #4,false
LsmTag|Name #1,CarlZeissAim.IncubatorState.Actual_TempChannel1
LsmTag|Name #2,CarlZeissAim.IncubatorState.Actual_TempChannel2
LsmTag|Name #3,CarlZeissAim.IncubatorState.Switch_TempChannel1
LsmTag|Name #4,CarlZeissAim.IncubatorState.Switch_TempChannel2
LsmTag|Type #1,double
LsmTag|Type #2,double
LsmTag|Type #3,boolean
LsmTag|Type #4,boolean
Scaling|Distance|Id #1,X
Scaling|Distance|Id #2,Y
Scaling|Distance|Id #3,Z
Scaling|Distance|Value #1,5.2715290219926294e-008
Scaling|Distance|Value #2,5.2715290219926294e-008
Scaling|Distance|Value #3,0
Version,1.0
